# Supplementary material for: Anti-Inflammatory Effects of Minor Cannabinoids CBC, THCV, and CBN in Human Macrophages
Source: Molecules. 2023 Sep 7;28(18):6487. doi: 10.3390/molecules28186487 (PMC10534668; doi:10.3390/molecules28186487)
Supplement: Supplementary file 1 [file molecules-28-06487-s001.zip]

Archive with 1 entries (1 files):
- molecules-2589108-supplementary.pdf
